# Supplementary material for: Bayesian Sequential Pragmatic Cluster Randomized Clinical Trial Design for PrEventive Effect of MEditerranean Diet in Children: PEMED Trial Research Protocol
Source: J Clin Med. 2025 Jan 3;14(1):240. doi: 10.3390/jcm14010240 (PMC11721821; doi:10.3390/jcm14010240)
Supplement: Supplementary file 1 [file jcm-14-00240-s001.zip]

Archive with 4 entries (4 files):
- Appendix A Informed Consent Template (1) (1).pdf
- Appendix B statistical details_rev2DA (1).pdf
- Appendix C Other trial details (1) (1).pdf
- Supplementary Materia2 (1) (1).pdf
